# Supplementary material for: The Preclinical Evaluation of a Second-Generation Antivenom for Treating Snake Envenoming in India
Source: Toxins (Basel). 2022 Feb 24;14(3):168. doi: 10.3390/toxins14030168 (PMC8950585; doi:10.3390/toxins14030168)
Supplement: Supplementary file 1 [file toxins-14-00168-s001.zip]

Archive with 1 entries (1 files):
- toxins-1523058-SI.pdf
